# Supplementary material for: Fruit quality and shelf-life of Sardinian tomato (Solanum lycopersicum L.) landraces
Source: PLoS One. 2023 Dec 8;18(12):e0290166. doi: 10.1371/journal.pone.0290166 (PMC10707699; doi:10.1371/journal.pone.0290166)
Supplement: S1 Table — L-SAR, Sardinian landrace; CV, commercial variety; ni, not included in the experiment. (XLSX) [file pone.0290166.s003.xlsx]

## Sheet: S1 Table
S1 Table. List of varieties evaluated in Exp#1 (2017-18) and Exp#2 (2018-19).
Group	Variety code	Variety name	Collection	Commercial Category	Exp#1	Exp#2	DOI
Turning stage	P04	Tamatticasa tundas a siccu	L-SAR	Beefsteak (round)	ni	Yes	https://doi.org/10.18730/Y4D6W
	P16	Tamatta kaki	L-SAR	Beefsteak (round)	Yes	Yes	https://doi.org/10.18730/Y4DF0
	P46	Tamatta cor'e boi	L-SAR	Oxheart	Yes	Yes	https://doi.org/10.18730/Y4EBW
	C1	Camone	CV	Beefsteak (round)	Yes	Yes
Red-ripe stage	P01	Arracadas	L-SAR	Plum	Yes	Yes	https://doi.org/10.18730/Y4D3S
	P05	Lorigheddas de appiccai	L-SAR	Plum	Yes	Yes	https://doi.org/10.18730/Y4D7X
	P44	Tamatta groga de appiccai	L-SAR	Round	ni	Yes	https://doi.org/10.18730/Y4E9T
	C3	Datterino	CV	Mini plum	Yes	Yes
L-SAR, Sardinian landrace; CV, commercial variety; ni, not included in the experiment
