# Supplementary material for: Fruit quality and shelf-life of Sardinian tomato (Solanum lycopersicum L.) landraces
Source: PLoS One. 2023 Dec 8;18(12):e0290166. doi: 10.1371/journal.pone.0290166 (PMC10707699; doi:10.1371/journal.pone.0290166)
Supplement: S2 Table — (XLSX) [file pone.0290166.s004.xlsx]

## Sheet: S2 Table
S2 Table. List of analyses and parameters used to evaluate the shelf-life of the varieties both in Exp#1 and Exp#2.
Type of analysis	Trait	Code	Unit of measure
Visual descriptors	Weight loss	WL	%
	Visual quality	VQ	Score (1-9)
Color assessmnets	Lightness	L*	-
	Redness and greenness	a*	-
	Yellowness and blueness	b*	-
	Hue angle	H°	-
Chimical analyses	pH	pH	-
	Total Soluble Solids	TSS	°Brix
	Titratable Acidity	TA	gL-1 citric acid
	Lycopene	LYC	mg 100g-1 FF
Texture assessmnets	Force required to puncture tomato skin (Hardness)	Fp	N
	Fruit deformation before skin rupture	Dp	mm
	Mechanical work necessary to reach the breaking point	Wp	N.mm
	Firmness	Ep	N/mm
