# Supplementary material for: Fruit quality and shelf-life of Sardinian tomato (Solanum lycopersicum L.) landraces
Source: PLoS One. 2023 Dec 8;18(12):e0290166. doi: 10.1371/journal.pone.0290166 (PMC10707699; doi:10.1371/journal.pone.0290166)
Supplement: S3 Table — L-SAR, Sardinian landrace; VV, Vintage variety; CV, commercial variety; FRI, Flowering-ripening interval (days); FWG, Mean fruit weight (g). (XLSX) [file pone.0290166.s005.xlsx]

## Sheet: S3 Table
S3 Table. List of varieties evaluated in the greenhouse trials and the characteristics considered to include an accession in the shelf-life experimental trials.
Variety name	Code	Collection	Commercial Category	FRI	FWG
Arracadas	P01	L-SAR	Plum	69.5	91.6194
Lorighittas	P02	L-SAR	Plum	80.4167	58.7389
Tamatticasa tundas a siccu	P04	L-SAR	Beefsteak (round)	70	176.778
Lorigheddas de appiccai	P05	L-SAR	Plum	66.0833	86.5722
Tamatta siccada	P08	L-SAR	Beefsteak (oblate)	81.1667	404.219
Tamatta kaki	P16	L-SAR	Beefsteak (round)	78.4167	196.156
Tamatta	P29	L-SAR	Beefsteak (oblate)	87.5	382.792
A melasa a melasa	P30	L-SAR	Oxheart	68.9167	258.711
Tomattis mannu de Bachis	P33	L-SAR	Beefsteak (oblate)	82.1667	442.617
Butirra	P36	L-SAR	Ribbed	73.4545	310.108
Tamatta groga de appiccai	P44	L-SAR	Round	108.417	113.787
Tamatta cor'e boi	P46	L-SAR	Oxheart	71.8333	264.217
Cor'e boi afriscilonada	P52	L-SAR	Oxheart	83.9	316.222
Varrone	P113	VV	Round	57	80.763
Camone	C1	CV	Beefsteak (round)	72.5833	109.267
Tombola	C2	CV	Beefsteak (oblate)	71.75	221.293
Datterino	C3	CV	Mini plum	53.25	16.3944
L-SAR, Sardinian landrace; VV, Vintage variety; CV, commercial variety; FRI, Flowering-ripening interval (days); FWG, Mean fruit weight (g).
