# Supplementary material for: Fruit quality and shelf-life of Sardinian tomato (Solanum lycopersicum L.) landraces
Source: PLoS One. 2023 Dec 8;18(12):e0290166. doi: 10.1371/journal.pone.0290166 (PMC10707699; doi:10.1371/journal.pone.0290166)
Supplement: S4 Table — H°, Hue angle; LYC, lycopene; FF, fresh fruit; TSS, total soluble solids; TA, titratable acidity; CA, citric acid; Ep, firmness. n.s. not significant, * P < 0.05, ** P < 0.01, *** P < 0.001, **** P < 0.0001. (XLSX) [file pone.0290166.s006.xlsx]

## Sheet: S4 Table
S4 Table. One-way ANOVA to test the presence of significant differences among genotypes for each trait within each storage time
Turning stage
Days post-	Trait	Exp#1 (2017-18)				Exp#2 (2018-19)
harvest		DF	SS	F	P	DF	SS	F	P
T0	H°	2	478.188	43.8386	****	3	472.936	6.3173	**
	LYC (mg 100 g-1 FF)	2	12.3814	10.3633	*	3	2.2563	10.6908	**
	pH	2	0.0451556	6.2141	*	3	0.0181667	6.1064	*
	TSS (°Brix)	2	0.0822222	0.4458	n.s.	3	1.5825	30.1429	***
	TA (g CA L-1 juice)	2	0.462222	0.4727	n.s.	3	9.67583	19.9502	***
	WL	-	-	-	-	-	-	-	-
	Ep	2	1.1238	33.6467	***	3	0.124	0.8417	n.s.
	VQ	-	-	-	-	-	-	-	-
T10	H°	2	74.6601	5.1357	*	3	95.6897	3.1105	n.s.
	LYC (mg 100 g-1 FF)	2	48.5302	68.4573	****	3	4.81033	1.4036	n.s.
	pH	2	0.0210889	7.1894	*	3	0.0189667	4.5159	*
	TSS (°Brix)	2	0.462222	1.1243	n.s.	3	3.34917	9.7786	**
	TA (g CA L-1 juice)	2	1.64667	10.4366	*	3	4.4825	7.7284	**
	WL	2	53.641	30.9467	****	3	98.95	10.3885	***
	Ep	2	0.185	1.4173	n.s.	3	0.457425	18.3153	***
	VQ	2	9.23077	2.6e+16	****	3	8.8	1.5644	n.s.
T20	H°	2	4.54911	0.4369	n.s.	3	82.6659	5.7182	**
	LYC (mg 100 g-1 FF)	2	29.025	24.5895	**	3	17.8006	5.4642	*
	pH	2	0.118689	118.689	****	3	0.153092	11.7537	**
	TSS (°Brix)	2	1.26889	22.84	**	3	5.39682	20.8142	***
	TA (g CA L-1 juice)	2	4.22222	22.8916	**	3	4.37333	10.8654	**
	WL	2	269.292	9.3245	**	3	255.75	7.7854	**
	Ep	2	0.00722222	0.4299	n.s.	3	0.212167	3.8436	n.s.
	VQ	2	4.92308	1.5385	n.s.	3	4	1.1111	n.s.
T30	H°	2	35.9811	15.8269	***	3	106.608	4.8636	*
	LYC (mg 100 g-1 FF)	2	0.046867	0.0133	n.s.	3	28.0855	7.1529	*
	pH	2	0.257867	4.3575	n.s.	3	0.0732917	1.3247	n.s.
	TSS (°Brix)	2	2.57556	7.4774	*	3	3.54	13.7476	**
	TA (g CA L-1 juice)	2	5.64222	5.4368	*	3	0.0732917	1.3247	n.s.
	WL	2	384.923	41.8395	****	3	752.2	4.667	*
	Ep	2	0.115822	4.544	n.s.	3	0.242825	9.0606	**
	VQ	2	0.65641	0.2676	n.s.	3	3.8	1.8095	n.s.
Red-ripe stage
Days post-	Trait	Exp#1 (2017-18)				Exp#2 (2018-19)
harvest		DF	SS	F	P	DF	SS	F	P
T0	H°	2	13.1066	1.9067	n.s.	3	3668.52	105.661	****
	LYC (mg 100 g-1 FF)	2	26.9669	8.2682	*	3	211.463	59.2787	****
	pH	2	0.00482222	2.2842	n.s.	3	0.0122917	7.4495	*
	TSS (°Brix)	2	10.9067	140.229	****	3	22.0025	220.025	****
	TA (g CA L-1 juice)	2	0.388889	0.8883	n.s.	3	5.20667	31.5556	****
	WL	-	-	-	-	-	-	-	-
	Ep	2	0.278156	17.7295	**	3	1.25083	41.6595	****
	VQ	-	-	-	-	-	-	-	-
T10	H°	2	22.177	3.8794	*	3	628.389	18.4483	****
	LYC (mg 100 g-1 FF)	2	93.2134	40.0214	***	3	64.997	6.6694	*
	pH	2	0.00442222	1.4851	n.s.	3	0.0474917	21.1074	***
	TSS (°Brix)	2	9.14667	14.3415	**	3	31.4033	124.37	****
	TA (g CA L-1 juice)	2	0.375556	0.8895	n.s.	3	5.39333	1.3981	n.s.
	WL	2	96.9	6.1421	**	3	5.1	0.9177	n.s.
	Ep	2	0.656422	7.5625	*	3	0.956033	68.6559	****
	VQ	2	66.4	12.5982	***	3	64	224	****
T20	H°	2	19.267	4.1594	*	3	587.017	49.0754	****
	LYC (mg 100 g-1 FF)	2	116.405	55.0482	***	3	139.162	42.4492	****
	pH	2	0.0100667	5.2674	*	3	0.139667	45.4201	****
	TSS (°Brix)	2	7.08222	32.8557	***	3	31.6833	66.3525	****
	TA (g CA L-1 juice)	2	1.28667	6.7326	*	3	1.48667	1.2013	n.s.
	WL	2	238.15	4.9324	*	3	225.04	4.3182	*
	Ep	2	0.718467	27.1006	**	3	0.611225	44.6965	****
	VQ	2	24.2	7.9115	**	3	138.8	63.9211	****
T30	H°	2	3.34267	1.1483	n.s.	3	285.771	30.2365	****
	LYC (mg 100 g-1 FF)	2	68.4288	25.1885	**	3	40.2148	4.7894	*
	pH	2	0.00575556	1.7152	n.s.	3	0.233967	55.051	****
	TSS (°Brix)	2	11.2156	11.8197	**	3	26.2867	49.3646	****
	TA (g CA L-1 juice)	2	3.00222	2.9054	n.s.	3	2.4425	2.9878	n.s.
	WL	2	618.55	4.5434	*	3	1396.64	3.5801	*
	Ep	2	0.489356	36.5191	***	3	0.196825	30.0496	***
	VQ	2	2.2	1.0625	n.s.	3	269.44	107.164	****
H°, Hue angle; LYC, lycopene; FF, fresh fruit; TSS, total soluble solids; TA, titratable acidity; CA, citric acid; WL, weight loss (%); Ep, firmness (N/mm); VQ, visual quality (score).
﻿n.s. not significant, * P < 0.05, ** P < 0.01, *** P < 0.001, **** P < 0.0001
