# Supplementary material for: Fruit quality and shelf-life of Sardinian tomato (Solanum lycopersicum L.) landraces
Source: PLoS One. 2023 Dec 8;18(12):e0290166. doi: 10.1371/journal.pone.0290166 (PMC10707699; doi:10.1371/journal.pone.0290166)
Supplement: S5 Table — H°, Hue angle; LYC, lycopene; FF, fresh fruit; TSS, total soluble solids; TA, titratable acidity; CA, citric acid; Ep, firmness. ni, not included in experiment. For varieties codes, see S1 Table. n.s. not significant, * P < 0.05, ** P < 0.01, *** P < 0.001, **** P < 0.0001. (XLSX) [file pone.0290166.s007.xlsx]

## Sheet: S5 Table
S5 Table. One-way ANOVA to test the presence of significant differences among storage time for each trait within each genotypes
Turning stage
Days post-	Trait	Exp#1 (2017-18)				Exp#2 (2018-19)
harvest		DF	SS	F	P	DF	SS	F	P
P04	H°	ni	ni	ni	ni	3	4688.34	246.01	****
	LYC (mg 100 g-1 FF)	ni	ni	ni	ni	3	22.2122	14.2573	**
	pH	ni	ni	ni	ni	3	0.0608333	9.0796	**
	TSS (°Brix)	ni	ni	ni	ni	3	2.88167	10.2135	**
	TA (g CA L-1 juice)	ni	ni	ni	ni	3	2.99583	4.4056	*
	Ep	ni	ni	ni	ni	3	2.73577	43.7373	****
P16	H°	3	620.778	42.4555	****	3	1875.99	49.5814	****
	LYC (mg 100 g-1 FF)	3	37.2747	6.7362	*	3	33.6767	19.1923	***
	pH	3	0.0219	0.3082	n.s.	3	0.157958	2.9103	n.s.
	TSS (°Brix)	3	1.01583	1.3499	n.s.	3	0.323333	3.1545	n.s.
	TA (g CA L-1 juice)	3	0.595833	0.2743	n.s.	3	5.3825	7.013	*
	Ep	3	0.710892	6.4044	*	3	1.7742	45.4632	****
P46	H°	3	565.947	39.8753	****	3	1968.91	76.5319	****
	LYC (mg 100 g-1 FF)	3	22.986	26.5045	***	3	42.8388	12.6907	**
	pH	3	0.0590667	13.1259	**	3	0.009825	1.0917	n.s.
	TSS (°Brix)	3	0.629167	1.9211	n.s.	3	0.769167	2.1073	n.s.
	TA (g CA L-1 juice)	3	1.69667	10.2828	**	3	0.535833	1.5995	n.s.
	Ep	3	0.7039	23.2694	***	3	1.73536	27.3285	***
C1	H°	3	2727.39	194.396	****	3	3790.9	63.8385	****
	LYC (mg 100 g-1 FF)	3	50.558	48.4156	****	3	77.7002	18.7946	***
	pH	3	0.0537	14.8138	**	3	0.0864667	15.5796	**
	TSS (°Brix)	3	1.2425	31.0625	****	3	0.0425	0.2576	n.s.
	TA (g CA L-1 juice)	3	0.689167	2.1878	n.s.	3	2.46667	5.3333	*
	Ep	3	3.4514	38.032	****	3	1.03709	11.6233	**
Red-ripe stage
Days post-	Trait	Exp#1 (2017-18)				Exp#2 (2018-19)
harvest		DF	SS	F	P	DF	SS	F	P
P01	H°	3	22.7786	3.5931	*	3	161.535	23.2535	****
	LYC (mg 100 g-1 FF)	3	22.7786	3.5931	*	3	26.4923	20.2583	***
	pH	3	22.7786	3.5931	*	3	0.006825	1.9783	n.s.
	TSS (°Brix)	3	0.62	5.3913	*	3	0.363333	2.9067	n.s.
	TA (g CA L-1 juice)	3	0.749167	0.9423	n.s.	3	0.1425	0.1335	n.s.
	Ep	3	0.718158	23.5462	***	3	0.507025	22.4596	***
P05	H°	3	34.2315	6.5386	**	3	26.5385	2.1759	n.s.
	LYC (mg 100 g-1 FF)	3	34.2315	6.5386	**	3	1.21589	0.1588	n.s.
	pH	3	34.2315	6.5386	**	3	0.0399	14.25	**
	TSS (°Brix)	3	1.12667	0.6157	n.s.	3	5.45583	7.9358	**
	TA (g CA L-1 juice)	3	1.43	1.007	n.s.	3	1.23333	1.4015	n.s.
	Ep	3	0.617825	15.3022	**	3	0.367267	21.1073	***
P44	H°	ni	ni	ni	ni	3	1755.78	20.6429	****
	LYC (mg 100 g-1 FF)	ni	ni	ni	ni	3	6.74327	0.9456	n.s.
	pH	ni	ni	ni	ni	3	0.005625	1.6917	n.s.
	TSS (°Brix)	ni	ni	ni	ni	3	1.27	2.9029	n.s.
	TA (g CA L-1 juice)	ni	ni	ni	ni	3	2.48667	0.6291	n.s.
	Ep	ni	ni	ni	ni	3	2.2098	112.315	****
C3	H°	3	43.3118	4.7507	**	3	8.3547	1.3096	n.s.
	LYC (mg 100 g-1 FF)	3	43.3118	4.7507	**	3	40.6822	4.575	*
	pH	3	43.3118	4.7507	**	3	0.0779667	47.2525	****
	TSS (°Brix)	3	0.00916667	0.0539	n.s.	3	0.136667	1.2148	n.s.
	TA (g CA L-1 juice)	3	0.1425	1.0962	n.s.	3	3.13667	17.6714	***
	Ep	3	0.343892	3.8499	n.s.	3	0.4098	90.5635	****
H°, Hue angle; LYC, lycopene; FF, fresh fruit; TSS, total soluble solids; TA, titratable acidity; CA, citric acid; Ep, firmness (N/mm).
ni, not included in experiment. For varieties codes, see Supplementary Table S1.
﻿n.s. not significant, * P < 0.05, ** P < 0.01, *** P < 0.001, **** P < 0.0001
