# Supplementary material for: Fruit quality and shelf-life of Sardinian tomato (Solanum lycopersicum L.) landraces
Source: PLoS One. 2023 Dec 8;18(12):e0290166. doi: 10.1371/journal.pone.0290166 (PMC10707699; doi:10.1371/journal.pone.0290166)
Supplement: S6 Table — Data are means ±standard deviation (three independent replicates). Means followed by different letters indicate significant differences among the varieties within each storage time (lowercase letters) and among the storage times within variety (uppercase letters) (p <0.05; Tukey-Kramer’s tests). Fp, force required to puncture tomato skin (N); Dp, fruit deformation before skin rupture (mm); Wp, mechanical work necessary to reach the breaking point (N.mm). ni, not included in experiment. For varieties codes, see S1 Table. (XLSX) [file pone.0290166.s008.xlsx]

## Sheet: S6 Table
S6 Table. Texture parameters for the turning and red-ripe fruit in both experiments.
Turning stage
Days post-	Variety	Exp#1 (2017-18)			Exp#2 (2018-19)
harvest	code	Fp	Dp	Wp	Fp	Dp	Wp
T0	P04	ni	ni	ni	0.79±0.09bA	0.54±0.10bA	0.20±0.05bA
	P16	0.82±0.12bA	0.69±0.05aA	0.27±0.04bA	0.83±0.20bA	0.52±0.14bB	0.21±0.11bA
	P46	0.63±0.06bA	0.62±0.01aA	0.19±0.03bA	0.91±0.09abA	0.67±0.04abB	0.28±0.03bA
	C1	1.35±0.18aA	0.73±0.08aB	0.46±0.10aA	1.22±0.03aA	0.95±0.18aB	0.53±0.11aAB
T10	P04	ni	ni	ni	0.49±0.19bB	0.97±0.38aA	0.24±0.16aA
	P16	0.68±0.07bA	0.92±0.22aA	0.30±0.06abA	0.52±0.05bAB	0.69±0.09aAB	0.17±0.04aA
	P46	0.48±0.06cAB	0.80±0.29aA	0.19±0.09bA	0.44±0.06bB	0.85±0.04aB	0.18±0.02aA
	C1	1.05±0.07aAB	1.13±0.28aAB	0.53±0.12aA	0.85±0.03aB	0.86±0.12aB	0.37±0.06aB
T20	P04	ni	ni	ni	0.50±0.03bB	1.46±0.50aA	0.51±0.09bA
	P16	0.67±0.15abA	1.18±0.21aA	0.38±0.12aA	0.58±0.06bAB	0.87±0.21aAB	0.51±0.09abA
	P46	0.53±0.15bAB	0.91±0.21aA	0.24±0.14aA	0.61±0.15bB	1.06±0.14aAB	0.51±0.09abA
	C1	0.98±0.14aB	1.60±0.21aAB	0.76±0.35aA	0.86±0.06aB	1.20±0.11aAB	0.51±0.09aAB
T30	P04	ni	ni	ni	0.41±0.04cB	1.45±0.42aA	0.28±0.11bA
	P16	0.60±0.12abA	1.07±0.49aA	0.32±0.21abA	0.62±0.04bB	0.95±0.14aA	0.29±0.03bA
	P46	0.37±0.08bB	1.16±0.43aA	0.20±0.10bA	0.53±0.07bcB	1.37±0.36aA	0.33±0.10bA
	C1	0.81±0.10aB	1.90±0.29aA	0.73±0.21aA	0.85±0.06aB	1.54±0.15aA	0.63±0.07aA
Red-ripe stage
Days post-	Variety	Exp#1 (2017-18)			Exp#2 (2018-19)
harvest	code	Fp	Dp	Wp	Fp	Dp	Wp
T0	P01	0.75±0.14aA	0.77±0.13aB	0.27±0.10aA	0.61±0.08aAB	0.52±0.07abB	0.20±0.03aB
	P05	0.84±0.07aA	1.04±0.25aB	0.43±0.12aB	0.63±0.08aA	0.52±0.07aB	0.23±0.06aA
	P44	ni	ni	ni	0.66±0.19aA	0.52±0.07cC	0.13±0.06aA
	C3	0.80±0.01aA	0.64±0.03aB	0.25±0.02aC	0.57±0.04aB	0.52±0.07bcC	0.15±0.04aC
T10	P01	0.56±0.04bA	1.28±0.30aAB	0.33±0.07bA	0.64±0.07aA	1.26±0.02aA	0.37±0.05aAB
	P05	0.76±0.05aA	2.02±0.67aAB	0.71±0.19aAB	0.70±0.08aA	1.19±0.18aAB	0.41±0.07aA
	P44	ni	ni	ni	0.61±0.08aA	0.59±0.12bBC	0.18±0.05bA
	C3	0.85±0.08aA	0.90±0.28aAB	0.30±0.04bBC	0.68±0.06aAB	0.58±0.05bC	0.20±0.03bBC
T20	P01	0.52±0.24aA	1.21±0.13abAB	0.30±0.17aA	0.60±0.11abAB	1.47±0.15aA	0.43±0.13aA
	P05	0.77±0.11aA	2.50±1.02aAB	0.93±0.42aAB	0.54±0.03bA	1.51±0.45aAB	0.39±0.13aA
	P44	ni	ni	ni	0.51±0.03bA	0.79±0.09bAB	0.19±0.03aA
	C3	0.83±0.06aA	0.85±0.03bAB	0.33±0.04aB	0.74±0.06aA	0.78±0.08bB	0.29±0.05aAB
T30	P01	0.54±0.13bA	1.52±0.36bA	0.38±0.15bA	0.43±0.03cB	1.09±0.27bA	0.22±0.05bB
	P05	0.82±0.06aA	3.65±0.82aA	1.42±0.40aB	0.62±0.10abA	1.67±0.24aA	0.49±0.13aA
	P44	ni	ni	ni	0.50±0.05bcA	0.93±0.09bA	0.23±0.04bA
	C3	0.85±0.09aA	1.10±0.08bA	0.43±0.02bA	0.71±0.07aAB	1.01±0.07bA	0.36±0.06abA
Data are means ±standard deviation (three independent replicates). Means followed by different letters indicate significant differences among the varieties within each
storage time (lowercase letters) and among the storage times within variety (uppercase letters) (p <0.05; Tukey-Kramer's tests). Fp, force required to puncture
tomato skin (N); Dp, fruit deformation before skin rupture (mm); Wp, mechanical work necessary to reach the breaking point (N.mm).
ni, not included in experiment. For varieties codes, see Supplementary Table S1
