# Supplementary material for: Fruit quality and shelf-life of Sardinian tomato (Solanum lycopersicum L.) landraces
Source: PLoS One. 2023 Dec 8;18(12):e0290166. doi: 10.1371/journal.pone.0290166 (PMC10707699; doi:10.1371/journal.pone.0290166)
Supplement: S1 Dataset — WL, weight loss [%]; VQ, visual quality; L*, lightness; a*, redness/ greenness; b*, yellowness/ blueness; H°, hue angle; Fp, force to puncture tomato skin [N]; Dp, fruit deformation before skin rupture [mm]; Wp, mechanical work to reach skin breaking point [N mm]; Ep, stiffness [N mm-1]; TSS, total soluble solids [%]; TA, titratable acidity [g citric acid L-1 juice]; LYC, lycopene content [mg 100 g-1 FF]. (XLSX) [file pone.0290166.s009.xlsx]

## Sheet: S1 Dataset
Experiment	Stage	Code	Variety name	Inspection time	WL (%)	VQ (Score)	L*	a*	b*	H°	Fp (N)	Dp (mm)	Wp (N.mm)	Ep (N/mm)	pH	TSS (°Brix)	TA (gL-1 citric acid)	Lyc (mg/100 gr)
Exp#1	Red-ripe	P01	Arracadas	T0	0	9	40.92	26.734	22.244	39.7621	0.775	0.755	0.268	1.02649	4.21	4.1	5.6448	4.66148
Exp#1	Red-ripe	P01	Arracadas	T0	0	9	42.134	25.756	24.312	43.348	0.868	0.9	0.365	0.964444	4.28	3.9	4.6848	7.05888
Exp#1	Red-ripe	P01	Arracadas	T0	0	9	39.176	24.936	19.944	38.6531	0.596	0.645	0.177	0.924031	4.25	4	4.5824	7.44382
Exp#1	Red-ripe	P01	Arracadas	T0	0	9	39.81	25.048	22.116	41.4427	.	.	.	.	.	.	.	.
Exp#1	Red-ripe	P01	Arracadas	T0	0	9	37.9	22.538	18.746	39.752	.	.	.	.	.	.	.	.
Exp#1	Red-ripe	P01	Arracadas	T10	7.99724	5	38.94	26.542	20.762	38.0337	0.591	1.231	0.337	0.480097	4.29	4.3	5.5424	5.1839
Exp#1	Red-ripe	P01	Arracadas	T10	5.24011	7	38.626	27.414	22.948	39.9324	0.524	1.597	0.387	0.328115	4.31	4.1	4.3776	4.946
Exp#1	Red-ripe	P01	Arracadas	T10	7.29734	7	49.55	25.072	18.794	36.8553	0.559	1.002	0.254	0.557884	4.21	3.9	4.7616	5.8508
Exp#1	Red-ripe	P01	Arracadas	T10	12.2185	3	38.528	24.714	19.996	38.9762	.	.	.	.	.	.	.	.
Exp#1	Red-ripe	P01	Arracadas	T10	12.44	3	37.26	21.894	17.874	39.2278	.	.	.	.	.	.	.	.
Exp#1	Red-ripe	P01	Arracadas	T20	12.3619	5	38.218	26.142	19.166	36.247	0.534	1.155	0.282	0.462338	4.24	4.4	5.2608	5.08225
Exp#1	Red-ripe	P01	Arracadas	T20	8.03383	5	38.112	25.606	20.192	38.2581	0.278	1.112	0.135	0.25	4.26	4.6	5.4272	5.79333
Exp#1	Red-ripe	P01	Arracadas	T20	11.2878	5	37.292	23.332	17.188	36.378	0.748	1.35	0.466	0.554074	4.29	4.2	5.2736	4.68001
Exp#1	Red-ripe	P01	Arracadas	T20	20.4814	3	37.91	25.558	20.598	38.8664	.	.	.	.	.	.	.	.
Exp#1	Red-ripe	P01	Arracadas	T20	20.1739	3	36.306	20.634	16.916	39.3453	.	.	.	.	.	.	.	.
Exp#1	Red-ripe	P01	Arracadas	T30	19.3508	1	37.68	23.682	18.046	37.3079	0.591	1.716	0.436	0.344406	4.25	4	5.4016	6.0508
Exp#1	Red-ripe	P01	Arracadas	T30	12.096	3	37.384	24.66	19.342	38.1088	0.399	1.095	0.207	0.364384	4.32	3.8	4.2624	5.16325
Exp#1	Red-ripe	P01	Arracadas	T30	17.6922	1	35.772	23.502	17.652	36.9097	0.639	1.733	0.486	0.368725	4.3	3.5	4.1856	7.28133
Exp#1	Red-ripe	P01	Arracadas	T30	33.2348	1	36.046	25.1	19.966	38.5008	.	.	.	.	.	.	.	.
Exp#1	Red-ripe	P01	Arracadas	T30	32.0743	1	35.822	20	16.89	40.1811	.	.	.	.	.	.	.	.
Exp#1	Red-ripe	P05	Lorigheddas de appicai	T0	0	9	40.686	25.732	25.146	44.3401	0.789	0.849	0.329	0.929329	4.2	4.5	5.0688	6.57188
Exp#1	Red-ripe	P05	Lorigheddas de appicai	T0	0	9	39.978	24.908	23.09	42.8309	0.918	1.329	0.571	0.690745	4.23	4.5	5.1328	9.40969
Exp#1	Red-ripe	P05	Lorigheddas de appicai	T0	0	9	35.478	21.66	19.664	42.2347	0.809	0.946	0.394	0.85518	4.28	4.4	4.2368	8.34758
Exp#1	Red-ripe	P05	Lorigheddas de appicai	T0	0	9	37.856	18.95	18.214	43.8655	.	.	.	.	.	.	.	.
Exp#1	Red-ripe	P05	Lorigheddas de appicai	T0	0	9	40.174	26.966	23.434	40.9913	.	.	.	.	.	.	.	.
Exp#1	Red-ripe	P05	Lorigheddas de appicai	T10	7.28301	7	38.27	23.846	20.7	40.9603	0.784	1.856	0.68	0.422414	4.24	6.3	5.5424	9.78832
Exp#1	Red-ripe	P05	Lorigheddas de appicai	T10	7.72918	7	38.022	23.988	20.582	40.63	0.713	2.745	0.917	0.259745	4.3	4.7	4.3776	8.51454
Exp#1	Red-ripe	P05	Lorigheddas de appicai	T10	5.37747	7	35.806	20.214	17.658	41.1389	0.801	1.435	0.535	0.558188	4.25	4.7	4.7616	6.48168
Exp#1	Red-ripe	P05	Lorigheddas de appicai	T10	16.5211	1	37.228	18.758	17.574	43.1335	.	.	.	.	.	.	.	.
Exp#1	Red-ripe	P05	Lorigheddas de appicai	T10	5.8595	7	39.33	24.534	22.06	41.9606	.	.	.	.	.	.	.	.
Exp#1	Red-ripe	P05	Lorigheddas de appicai	T20	11.2957	5	37.614	23.134	19.704	40.4221	0.65	1.941	0.611	0.334879	4.34	4.9	5.056	6.96181
Exp#1	Red-ripe	P05	Lorigheddas de appicai	T20	11.8634	5	36.876	23.044	18.62	38.9389	0.86	1.886	0.765	0.455992	4.29	4.5	5.0944	5.61479
Exp#1	Red-ripe	P05	Lorigheddas de appicai	T20	8.53039	5	35.568	19.358	16.89	41.1049	0.8055	3.679	1.3955	0.218945	4.35	5.5	5.9776	7.32502
Exp#1	Red-ripe	P05	Lorigheddas de appicai	T20	28.5889	1	35.122	18.178	16.92	42.9473	.	.	.	.	.	.	.	.
Exp#1	Red-ripe	P05	Lorigheddas de appicai	T20	9.07678	5	37.94	25.646	20.618	38.7974	.	.	.	.	.	.	.	.
Exp#1	Red-ripe	P05	Lorigheddas de appicai	T30	16.9878	3	36.252	23.048	18.718	39.0811	0.786	2.948	1.102	0.266621	4.3	4.3	4.864	9.29877
Exp#1	Red-ripe	P05	Lorigheddas de appicai	T30	17.9149	1	35.8	22.636	18.39	39.0912	0.778	3.463	1.28	0.224661	4.3	4.8	5.1712	10.9995
Exp#1	Red-ripe	P05	Lorigheddas de appicai	T30	13.4349	1	36.23	22.146	17.568	38.4243	0.886	4.546	1.866	0.194897	4.32	6.5	6.8224	9.29877
Exp#1	Red-ripe	P05	Lorigheddas de appicai	T30	47.328	1	33.486	21.602	18.968	41.2853	.	.	.	.	.	.	.	.
Exp#1	Red-ripe	P05	Lorigheddas de appicai	T30	13.6929	3	39.074	27.202	21.838	38.7578	.	.	.	.	.	.	.	.
Exp#1	Red-ripe	C3	Datterino	T0	0	9	36.464	27.008	22.55	39.8598	0.808	0.609	0.234	1.32677	4.28	6.3	4.288	10.9132
Exp#1	Red-ripe	C3	Datterino	T0	0	9	37.406	27.404	24.094	41.3224	0.789	0.665	0.248	1.18647	4.31	6.4	4.3392	11.1464
Exp#1	Red-ripe	C3	Datterino	T0	0	9	37.19	25.304	24.244	43.7744	0.795	0.647	0.258	1.22875	4.28	6.9	4.8256	9.74701
Exp#1	Red-ripe	C3	Datterino	T0	0	9	36.994	24.792	23.862	43.9049	.	.	.	.	.	.	.	.
Exp#1	Red-ripe	C3	Datterino	T0	0	9	35.974	27.154	21.55	38.4363	.	.	.	.	.	.	.	.
Exp#1	Red-ripe	C3	Datterino	T0	0	9	37.168	27.89	23.252	39.8181	.	.	.	.	.	.	.	.
Exp#1	Red-ripe	C3	Datterino	T0	0	9	36.852	26.436	22.998	41.0216	.	.	.	.	.	.	.	.
Exp#1	Red-ripe	C3	Datterino	T0	0	9	38.9	26.634	26.456	44.8079	.	.	.	.	.	.	.	.
Exp#1	Red-ripe	C3	Datterino	T0	0	9	36.946	27.794	24.206	41.0528	.	.	.	.	.	.	.	.
Exp#1	Red-ripe	C3	Datterino	T0	0	9	37.032	27.638	23.78	40.709	.	.	.	.	.	.	.	.
Exp#1	Red-ripe	C3	Datterino	T10	4.24268	9	37.662	27.888	23.952	40.6581	0.762	0.782	0.266	0.974425	4.34	6.8	4.4416	12.3368
Exp#1	Red-ripe	C3	Datterino	T10	5.01101	9	38.05	28.76	23.348	39.0705	0.876	1.216	0.336	0.720395	4.29	6.6	4.6208	13.6664
Exp#1	Red-ripe	C3	Datterino	T10	4.45117	9	38.39	25.426	23.224	42.4084	0.909	0.685	0.303	1.32701	4.31	6.3	4.4032	13.3767
Exp#1	Red-ripe	C3	Datterino	T10	4.06265	9	39.632	26.53	25.548	43.9197	.	.	.	.	.	.	.	.
Exp#1	Red-ripe	C3	Datterino	T10	4.90716	9	36.386	27.712	20.918	37.0468	.	.	.	.	.	.	.	.
Exp#1	Red-ripe	C3	Datterino	T10	3.9645	9	36.616	27.124	22.218	39.3218	.	.	.	.	.	.	.	.
Exp#1	Red-ripe	C3	Datterino	T10	4.19132	9	38.21	27.26	23.888	41.2282	.	.	.	.	.	.	.	.
Exp#1	Red-ripe	C3	Datterino	T10	4.09797	9	38.328	26.656	24.008	42.0081	.	.	.	.	.	.	.	.
Exp#1	Red-ripe	C3	Datterino	T10	4.6087	9	36.314	26.848	21.682	38.9238	.	.	.	.	.	.	.	.
Exp#1	Red-ripe	C3	Datterino	T10	4.36285	9	37.454	27.452	22.012	38.7239	.	.	.	.	.	.	.	.
Exp#1	Red-ripe	C3	Datterino	T20	6.78829	7	37.858	27.338	22.08	38.9267	0.899	0.881	0.379	1.02043	4.38	6.6	4.4544	11.8215
Exp#1	Red-ripe	C3	Datterino	T20	7.98458	5	38.808	29.082	23.806	39.3031	0.7958	0.8377	0.3128	0.949982	4.32	6.3	4.4672	13.9453
Exp#1	Red-ripe	C3	Datterino	T20	7.17373	7	38.264	25.564	23.106	42.1088	0.783	0.827	0.311	0.946796	4.32	6.6	4.6592	14.5257
Exp#1	Red-ripe	C3	Datterino	T20	6.60793	7	38.382	26.81	24.032	41.8725	.	.	.	.	.	.	.	.
Exp#1	Red-ripe	C3	Datterino	T20	7.73652	7	36.596	26.562	20.168	37.2087	.	.	.	.	.	.	.	.
Exp#1	Red-ripe	C3	Datterino	T20	6.80473	7	37.802	27.474	22.178	38.9117	.	.	.	.	.	.	.	.
Exp#1	Red-ripe	C3	Datterino	T20	7.24852	5	36.95	25.858	21.542	39.7973	.	.	.	.	.	.	.	.
Exp#1	Red-ripe	C3	Datterino	T20	6.59444	5	37.918	26.072	22.49	40.7814	.	.	.	.	.	.	.	.
Exp#1	Red-ripe	C3	Datterino	T20	7.30435	7	36.186	26.254	21.368	39.142	.	.	.	.	.	.	.	.
Exp#1	Red-ripe	C3	Datterino	T20	7.08423	7	36.018	26.194	21.796	39.7638	.	.	.	.	.	.	.	.
Exp#1	Red-ripe	C3	Datterino	T30	10.6067	3	37.042	28.694	21.604	36.9765	0.86	1.111	0.451	0.774077	4.41	6.6	3.9808	12.8294
Exp#1	Red-ripe	C3	Datterino	T30	12.4449	1	37.37	28.348	22.53	38.4765	0.93	1.023	0.444	0.909091	4.35	6.6	4.3136	11.538
Exp#1	Red-ripe	C3	Datterino	T30	11.0631	3	37.132	25.836	21.878	40.258	0.756556	1.18022	0.413778	0.641028	4.29	6.3	4.4928	14.3473
Exp#1	Red-ripe	C3	Datterino	T30	10.6216	3	37.464	26.876	23.054	40.6227	.	.	.	.	.	.	.	.
Exp#1	Red-ripe	C3	Datterino	T30	11.9363	1	36.584	28.408	22.092	37.8711	.	.	.	.	.	.	.	.
Exp#1	Red-ripe	C3	Datterino	T30	11.0059	1	36.348	25.906	19.722	37.2817	.	.	.	.	.	.	.	.
Exp#1	Red-ripe	C3	Datterino	T30	11.785	1	35.868	25.512	20.41	38.6604	.	.	.	.	.	.	.	.
Exp#1	Red-ripe	C3	Datterino	T30	10.2685	3	37.364	25.452	20.904	39.3966	.	.	.	.	.	.	.	.
Exp#1	Red-ripe	C3	Datterino	T30	11.1739	3	36.434	25.67	19.858	37.7251	.	.	.	.	.	.	.	.
Exp#1	Red-ripe	C3	Datterino	T30	11.0151	3	35.22	25.59	20.366	38.5148	.	.	.	.	.	.	.	.
Exp#1	Turning	P16	Tamatta kaki	T0	0	9	48.63	21.442	31.142	55.4517	0.851	0.636	0.261	1.33805	4.19	4.7	5.6832	5.4002
Exp#1	Turning	P16	Tamatta kaki	T0	0	9	48.748	20.542	32.62	57.7999	0.681	0.713	0.231	0.955119	4.23	4.2	4.3776	4.41718
Exp#1	Turning	P16	Tamatta kaki	T0	0	9	48.976	19.962	31.86	57.9306	0.916	0.73	0.306	1.25479	4.26	3.8	3.3664	3.03065
Exp#1	Turning	P16	Tamatta kaki	T0	0	9	51.628	20.11	33.634	59.1245	.	.	.	.	.	.	.	.
Exp#1	Turning	P16	Tamatta kaki	T0	0	9	50.332	18.118	31.262	59.9054	.	.	.	.	.	.	.	.
Exp#1	Turning	P16	Tamatta kaki	T10	2.47682	9	42.24	27.864	27.798	44.9321	0.744	0.687	0.245	1.08297	4.26	3.5	4.7616	6.11107
Exp#1	Turning	P16	Tamatta kaki	T10	2.40382	9	43.696	27.504	29.618	47.1195	0.712	1.121	0.374	0.635147	4.32	4.3	4.4288	6.74136
Exp#1	Turning	P16	Tamatta kaki	T10	2.64749	9	43.206	27.93	28.958	46.0353	0.6	0.959	0.279	0.625652	4.39	3.2	3.9936	7.20967
Exp#1	Turning	P16	Tamatta kaki	T10	3.21926	9	47.136	23.932	32.297	53.4616	.	.	.	.	.	.	.	.
Exp#1	Turning	P16	Tamatta kaki	T10	3.35139	9	44.992	26.37	30.158	48.8337	.	.	.	.	.	.	.	.
Exp#1	Turning	P16	Tamatta kaki	T20	4.74447	5	40.232	26.664	25.11	43.2808	0.518	0.985	0.244	0.525888	4.37	3.3	3.6992	8.24366
Exp#1	Turning	P16	Tamatta kaki	T20	4.40351	7	41.962	28.14	26.572	43.3584	0.821	1.214	0.468	0.676277	4.32	3.5	4.3264	9.53246
Exp#1	Turning	P16	Tamatta kaki	T20	5.17811	7	41.898	29.258	27.608	43.338	0.658	1.35	0.416	0.487407	4.32	3.5	4.352	9.39102
Exp#1	Turning	P16	Tamatta kaki	T20	5.74826	7	43.988	27.002	29.522	47.5527	.	.	.	.	.	.	.	.
Exp#1	Turning	P16	Tamatta kaki	T20	6.52437	5	42.224	28.462	27.984	44.5148	.	.	.	.	.	.	.	.
Exp#1	Turning	P16	Tamatta kaki	T30	6.89803	3	39.442	25.426	24.35	43.7616	0.732	1.588	0.554	0.460957	4.14	4.3	4.9024	10.3146
Exp#1	Turning	P16	Tamatta kaki	T30	6.12502	3	41.514	26.99	27.066	45.0806	0.499	0.619	0.146	0.806139	4.65	3	2.688	5.82767
Exp#1	Turning	P16	Tamatta kaki	T30	7.19549	1	40.93	28.9	27.196	43.2601	0.566	1.002	0.264	0.56487	4.13	4	4.1984	7.4292
Exp#1	Turning	P16	Tamatta kaki	T30	7.99304	1	42.356	25.674	27.28	46.7371	.	.	.	.	.	.	.	.
Exp#1	Turning	P16	Tamatta kaki	T30	9.12392	1	41.618	28.256	26.718	43.3975	.	.	.	.	.	.	.	.
Exp#1	Turning	P46	Tamatta cor'e boi	T0	0.001	9	50.928	16.286	32.23	63.1923	0.557	0.611	0.16	0.91162	4.38	4.4	3.7376	6.11107
Exp#1	Turning	P46	Tamatta cor'e boi	T0	0.001	9	53.188	19.398	31.832	58.6424	0.666	0.619	0.198	1.07593	4.31	3.9	4.288	5.4002
Exp#1	Turning	P46	Tamatta cor'e boi	T0	0.001	9	52.236	21.558	31.532	55.6401	0.659	0.628	0.215	1.04936	4.23	4.1	3.8784	4.9165
Exp#1	Turning	P46	Tamatta cor'e boi	T0	.	.	.	.	.	.	.	.	.	.	.	.	.	.
Exp#1	Turning	P46	Tamatta cor'e boi	T0	.	.	.	.	.	.	.	.	.	.	.	.	.	.
Exp#1	Turning	P46	Tamatta cor'e boi	T10	3.19606	7	45.09	26.312	28.594	47.38	0.455	0.755	0.169	0.602649	4.3	3.5	3.6224	8.84876
Exp#1	Turning	P46	Tamatta cor'e boi	T10	2.89068	7	45.196	28.622	28.526	44.9038	0.431	0.534	0.111	0.807116	4.3	4.2	4.0064	8.64865
Exp#1	Turning	P46	Tamatta cor'e boi	T10	2.3389	7	44.138	30.232	29.124	43.9306	0.537	1.095	0.281	0.490411	4.32	4.5	3.5968	9.68468
Exp#1	Turning	P46	Tamatta cor'e boi	T10	.	.	.	.	.	.	.	.	.	.	.	.	.	.
Exp#1	Turning	P46	Tamatta cor'e boi	T10	.	.	.	.	.	.	.	.	.	.	.	.	.	.
Exp#1	Turning	P46	Tamatta cor'e boi	T20	5.61144	7	41.524	27.816	26.088	43.1639	0.451	0.755	0.16	0.597351	4.46	3.3	3.136	9.1732
Exp#1	Turning	P46	Tamatta cor'e boi	T20	4.86534	7	41.856	28.098	25.51	42.2361	0.443	0.781	0.157	0.567222	4.44	3.7	3.2256	8.70024
Exp#1	Turning	P46	Tamatta cor'e boi	T20	4.03701	7	43.342	30.808	29.154	43.4199	0.7	1.197	0.404	0.584795	4.46	3.8	3.0592	7.89659
Exp#1	Turning	P46	Tamatta cor'e boi	T20	.	.	.	.	.	.	.	.	.	.	.	.	.	.
Exp#1	Turning	P46	Tamatta cor'e boi	T20	.	.	.	.	.	.	.	.	.	.	.	.	.	.
Exp#1	Turning	P46	Tamatta cor'e boi	T30	8.77083	3	37.678	24.304	21.242	41.1539	0.416	1.478	0.282	0.281461	4.45	3.9	3.264	7.78526
Exp#1	Turning	P46	Tamatta cor'e boi	T30	7.83281	1	41.85	27.486	25.578	42.9407	0.282	0.679	0.089	0.415317	4.43	3.5	3.2128	8.36398
Exp#1	Turning	P46	Tamatta cor'e boi	T30	6.52409	3	41.644	28.592	26.342	42.6546	0.407	1.333	0.241	0.305326	4.44	3.7	2.816	7.94341
Exp#1	Turning	P46	Tamatta cor'e boi	T30	.	.	.	.	.	.	.	.	.	.	.	.	.	.
Exp#1	Turning	P46	Tamatta cor'e boi	T30	.	.	.	.	.	.	.	.	.	.	.	.	.	.
Exp#1	Turning	C1	Camone	T0	0	9	44.402	7.44	24.228	72.9292	1.2115	0.6705	0.3845	1.80686	4.17	4	4.3392	2.53653
Exp#1	Turning	C1	Camone	T0	0	9	41.556	9.272	24.15	68.9965	1.281	0.713	0.426	1.79663	4.17	3.9	4.2368	2.7607
Exp#1	Turning	C1	Camone	T0	0	9	42.434	9.28	24.042	68.8939	1.549	0.819	0.58	1.89133	4.06	4.1	4.6208	2.5466
Exp#1	Turning	C1	Camone	T0	0	9	41.84	7.818	24.674	72.4191	.	.	.	.	.	.	.	.
Exp#1	Turning	C1	Camone	T0	0	9	41.14	7.734	22.774	71.2426	.	.	.	.	.	.	.	.
Exp#1	Turning	C1	Camone	T10	5.60907	9	40.91	17.07	22.236	52.4875	1.033	1.384	0.656	0.746387	4.22	4.4	4.7744	2.99486
Exp#1	Turning	C1	Camone	T10	6.68853	9	39.628	20.726	22.818	47.7506	1.115	0.828	0.418	1.34662	4.21	4.1	4.6336	3.01863
Exp#1	Turning	C1	Camone	T10	6.28195	9	40.448	17.872	24.422	53.8034	0.988	1.167	0.511	0.846615	4.21	4.1	4.9024	4.1821
Exp#1	Turning	C1	Camone	T10	8.73343	9	39.324	18.72	23.128	51.013	.	.	.	.	.	.	.	.
Exp#1	Turning	C1	Camone	T10	6.2436	9	39.364	17.026	22.294	52.6309	.	.	.	.	.	.	.	.
Exp#1	Turning	C1	Camone	T20	10.7064	5	38.308	17.308	20.24	49.465	0.827	1.257	0.486	0.657916	4.2	4.3	4.5184	6.02702
Exp#1	Turning	C1	Camone	T20	13.0193	7	37.358	22.08	20.116	42.3351	0.991	1.333	0.626	0.743436	4.16	4.3	5.2224	4.1987
Exp#1	Turning	C1	Camone	T20	12.0641	7	37.71	20.108	19.712	44.4302	1.106	2.222	1.148	0.49775	4.16	4.3	4.736	4.86811
Exp#1	Turning	C1	Camone	T20	25.4893	3	37.272	22.512	20.096	41.7546	.	.	.	.	.	.	.	.
Exp#1	Turning	C1	Camone	T20	11.9382	5	37.762	21.82	20.594	43.3443	.	.	.	.	.	.	.	.
Exp#1	Turning	C1	Camone	T30	15.6231	3	37.206	21.956	18.89	40.7073	0.922	2.218	0.963	0.41569	4.02	4.8	5.184	8.19469
Exp#1	Turning	C1	Camone	T30	18.9127	1	36.324	22.288	18.782	40.1207	0.766	1.839	0.658	0.416531	4.05	5	5.3632	8.02269
Exp#1	Turning	C1	Camone	T30	17.744	1	35.964	20.858	17.866	40.5818	0.73	1.635	0.557	0.446483	4.03	4.8	4.4672	7.70833
Exp#1	Turning	C1	Camone	T30	23.7953	1	36.29	22.518	19.238	40.5085	.	.	.	.	.	.	.	.
Exp#1	Turning	C1	Camone	T30	17.1024	3	36.664	21.868	19.286	41.41	.	.	.	.	.	.	.	.
Exp#2	Red-ripe	P01	Arracadas	T0	0	9	41.1	19.888	22.794	48.895	0.523	0.662	0.176	0.79003	4.25	4	4.1088	4.83625
Exp#2	Red-ripe	P01	Arracadas	T0	0	9	42.966	18.79	24.29	52.2756	0.647	0.738	0.23	0.876694	4.25	3.9	3.8528	3.87306
Exp#2	Red-ripe	P01	Arracadas	T0	0	9	42.204	20.68	23.704	48.8977	0.651	0.619	0.187	1.0517	4.26	4	4.2496	4.72534
Exp#2	Red-ripe	P01	Arracadas	T0	0	9	39.586	20.842	21.68	46.129	.	.	.	.	.	.	.	.
Exp#2	Red-ripe	P01	Arracadas	T0	0	9	41.128	21.458	21.836	45.5002	.	.	.	.	.	.	.	.
Exp#2	Red-ripe	P01	Arracadas	T10	4.2779	7	37.098	21.288	19.304	42.2018	0.623	1.24	0.352	0.502419	4.24	3.4	3.5456	5.11916
Exp#2	Red-ripe	P01	Arracadas	T10	6.01697	7	38.394	23.19	21.278	42.538	0.722	1.265	0.434	0.570751	4.2	3.8	4.1472	6.01547
Exp#2	Red-ripe	P01	Arracadas	T10	4.90997	7	37.55	22.954	20.028	41.1056	0.579	1.282	0.332	0.451638	4.23	3.3	3.8912	5.20827
Exp#2	Red-ripe	P01	Arracadas	T10	4.25012	7	36.612	22.9	19.706	40.7128	.	.	.	.	.	.	.	.
Exp#2	Red-ripe	P01	Arracadas	T10	5.92027	7	37.366	22.378	19.628	41.2544	.	.	.	.	.	.	.	.
Exp#2	Red-ripe	P01	Arracadas	T20	6.9256	5	37.868	16.318	14.368	41.3639	0.58	1.461	0.411	0.396988	4.17	3.8	5.2608	8.49754
Exp#2	Red-ripe	P01	Arracadas	T20	10.1302	5	37.888	17.176	15.62	42.2836	0.724	1.631	0.56	0.443899	4.16	3.8	3.8272	8.1189
Exp#2	Red-ripe	P01	Arracadas	T20	8.0488	5	37.46	16.12	15.146	43.2157	0.508	1.325	0.308	0.383396	4.24	3.4	3.136	7.89404
Exp#2	Red-ripe	P01	Arracadas	T20	6.92827	5	37.498	17.154	14.94	41.0537	.	.	.	.	.	.	.	.
Exp#2	Red-ripe	P01	Arracadas	T20	10.6804	5	37.568	16.938	14.796	41.1385	.	.	.	.	.	.	.	.
Exp#2	Red-ripe	P01	Arracadas	T30	10.4376	1	34.346	16.598	15.154	42.3961	0.432	1.342	0.262	0.321908	4.24	3.8	4.1472	6.68427
Exp#2	Red-ripe	P01	Arracadas	T30	14.6577	1	34.98	19.136	16.854	41.3719	0.407	0.806	0.158	0.504963	4.22	3.4	3.7888	8.66144
Exp#2	Red-ripe	P01	Arracadas	T30	10.9613	1	34.44	18.134	16.81	42.8301	0.46	1.112	0.228	0.413669	4.15	3.6	3.6608	7.02166
Exp#2	Red-ripe	P01	Arracadas	T30	9.31532	1	34.644	18.576	16.2	41.0915	.	.	.	.	.	.	.	.
Exp#2	Red-ripe	P01	Arracadas	T30	15.9654	1	35.306	18.45	16.754	42.2418	.	.	.	.	.	.	.	.
Exp#2	Red-ripe	P05	Lorigheddas de appicai	T0	0	9	40.672	18.698	20.13	47.1121	0.714	0.925	0.304	0.771892	4.29	4.8	4.4928	6.03672
Exp#2	Red-ripe	P05	Lorigheddas de appicai	T0	0	9	37.57	16.912	17.56	46.0769	0.557	0.73	0.19	0.763014	4.34	5	4.288	6.62559
Exp#2	Red-ripe	P05	Lorigheddas de appicai	T0	0	9	39.434	15.548	16.948	47.4669	0.61	0.712	0.21	0.856742	4.26	4.5	3.9936	4.38008
Exp#2	Red-ripe	P05	Lorigheddas de appicai	T0	0	9	37.522	17.23	17.992	46.2394	.	.	.	.	.	.	.	.
Exp#2	Red-ripe	P05	Lorigheddas de appicai	T0	0	9	39.236	17.028	18.62	47.5571	.	.	.	.	.	.	.	.
Exp#2	Red-ripe	P05	Lorigheddas de appicai	T10	5.8775	5	36.64	18.448	17.522	43.5253	0.708	1.38	0.47	0.513043	4.25	4.2	3.84	7.4803
Exp#2	Red-ripe	P05	Lorigheddas de appicai	T10	5.2814	5	36.038	15.504	15.38	44.77	0.775	1.146	0.408	0.676265	4.28	4.7	3.5456	8.04036
Exp#2	Red-ripe	P05	Lorigheddas de appicai	T10	6.24732	5	37.988	17.838	16.646	43.0203	0.618	1.032	0.344	0.598837	4.21	4.9	4.8	3.9831
Exp#2	Red-ripe	P05	Lorigheddas de appicai	T10	5.42724	5	35.858	16.336	17.398	46.8032	.	.	.	.	.	.	.	.
Exp#2	Red-ripe	P05	Lorigheddas de appicai	T10	6.19763	5	38.088	15.05	18.426	50.7587	.	.	.	.	.	.	.	.
Exp#2	Red-ripe	P05	Lorigheddas de appicai	T20	10.742	3	35.856	16.658	15.648	43.2093	0.56	1.886	0.499	0.296925	4.28	5.5	3.8784	6.59511
Exp#2	Red-ripe	P05	Lorigheddas de appicai	T20	8.89936	3	36.462	15.44	14.892	43.965	0.5455	1.631	0.4275	0.334457	4.27	6.9	4.8256	7.12539
Exp#2	Red-ripe	P05	Lorigheddas de appicai	T20	11.2223	3	35.356	14.006	13.328	43.5791	0.511	1.01	0.249	0.505941	4.25	5.9	3.9552	5.39152
Exp#2	Red-ripe	P05	Lorigheddas de appicai	T20	9.89874	1	35.582	14.87	14.582	44.4397	.	.	.	.	.	.	.	.
Exp#2	Red-ripe	P05	Lorigheddas de appicai	T20	30.52	1	35.376	14.592	16.474	48.4668	.	.	.	.	.	.	.	.
Exp#2	Red-ripe	P05	Lorigheddas de appicai	T30	14.6054	1	34.736	15.154	14.9	44.5158	0.6005	1.6265	0.4735	0.369198	4.42	4.4	3.1104	6.21164
Exp#2	Red-ripe	P05	Lorigheddas de appicai	T30	17.1749	1	34.604	14.032	13.284	43.4314	0.533	1.448	0.373	0.368094	4.4	3.9	3.0592	7.72236
Exp#2	Red-ripe	P05	Lorigheddas de appicai	T30	9.09221	1	34.772	14.194	13.238	43.0041	0.726	1.924	0.6305	0.377339	4.37	4.8	4.1728	4.15039
Exp#2	Red-ripe	P05	Lorigheddas de appicai	T30	26.8745	1	35.512	16.022	15.24	43.5671	.	.	.	.	.	.	.	.
Exp#2	Red-ripe	P05	Lorigheddas de appicai	T30	72.5111	1	.	.	.	.	.	.	.	.	.	.	.	.
Exp#2	Red-ripe	P44	Tamatta groga de appiccai	T0	0	9	50.236	13.008	28.792	65.6869	0.809	0.457	0.181	1.77024	4.28	4.8	4.544	4.48428
Exp#2	Red-ripe	P44	Tamatta groga de appiccai	T0	0	9	49.26	10.158	30.252	71.439	0.453	0.296	0.061	1.53041	4.28	5	4.288	3.28476
Exp#2	Red-ripe	P44	Tamatta groga de appiccai	T0	0	9	47.588	12.33	29.902	67.5913	0.705	0.437	0.151	1.61327	4.31	5	3.9296	6.24198
Exp#2	Red-ripe	P44	Tamatta groga de appiccai	T0	0	9	51.92	8.358	33.338	75.9258	.	.	.	.	.	.	.	.
Exp#2	Red-ripe	P44	Tamatta groga de appiccai	T0	0	9	54.8	5.308	38.154	82.0798	.	.	.	.	.	.	.	.
Exp#2	Red-ripe	P44	Tamatta groga de appiccai	T10	3.31624	9	46.504	16.988	24.456	55.2148	0.519	0.462	0.116	1.12338	4.27	4.2	3.6608	5.82508
Exp#2	Red-ripe	P44	Tamatta groga de appiccai	T10	9.12789	9	44.102	19.316	21.758	48.4024	0.643	0.678	0.213	0.948378	4.24	4.6	7.6928	4.68961
Exp#2	Red-ripe	P44	Tamatta groga de appiccai	T10	4.23774	9	42.848	22.174	22.824	45.8276	0.659	0.628	0.205	1.04936	4.24	3.9	4.352	6.87614
Exp#2	Red-ripe	P44	Tamatta groga de appiccai	T10	3.48445	9	45.728	15.826	24.042	56.6445	.	.	.	.	.	.	.	.
Exp#2	Red-ripe	P44	Tamatta groga de appiccai	T10	2.99811	9	46.608	13.924	25.59	61.4486	.	.	.	.	.	.	.	.
Exp#2	Red-ripe	P44	Tamatta groga de appiccai	T20	4.74528	5	46.712	17.134	21.796	51.8288	0.485	0.79	0.184	0.613924	4.3	3.9	3.8912	5.56908
Exp#2	Red-ripe	P44	Tamatta groga de appiccai	T20	4.67308	5	46.938	15.268	22.226	55.5131	0.501	0.7	0.168	0.715714	4.24	4.2	4.1088	6.70688
Exp#2	Red-ripe	P44	Tamatta groga de appiccai	T20	6.11948	5	44.106	20.234	20.87	45.8865	0.54	0.866	0.219	0.623557	4.22	4.1	4.3136	7.14883
Exp#2	Red-ripe	P44	Tamatta groga de appiccai	T20	5.28444	5	46.512	16.476	22.608	53.9166	.	.	.	.	.	.	.	.
Exp#2	Red-ripe	P44	Tamatta groga de appiccai	T20	4.99355	5	45.664	14.43	20.418	54.75	.	.	.	.	.	.	.	.
Exp#2	Red-ripe	P44	Tamatta groga de appiccai	T30	6.08705	3	42.668	18.7	21.316	48.7403	0.463	0.866	0.195	0.534642	4.28	3.8	3.776	5.56355
Exp#2	Red-ripe	P44	Tamatta groga de appiccai	T30	5.86368	3	41.682	17.98	19.538	47.3779	0.499	0.892	0.224	0.559417	4.22	4.4	4.9536	4.82858
Exp#2	Red-ripe	P44	Tamatta groga de appiccai	T30	7.80234	3	40.696	22.414	20.786	42.8418	0.549	1.027	0.277	0.534567	4.19	5.1	5.1584	9.17524
Exp#2	Red-ripe	P44	Tamatta groga de appiccai	T30	6.94966	3	42.702	18.854	21.634	48.9279	.	.	.	.	.	.	.	.
Exp#2	Red-ripe	P44	Tamatta groga de appiccai	T30	6.82021	3	42.27	15.762	21.242	53.4238	.	.	.	.	.	.	.	.
Exp#2	Red-ripe	C3	Datterino	T0	0	9	37.046	25.87	20.916	38.9557	0.6242	0.5861	0.1859	1.06501	4.34	7.3	5.9264	15.0536
Exp#2	Red-ripe	C3	Datterino	T0	0	9	40.368	32.124	21.854	34.2275	0.558	0.507	0.145	1.10059	4.36	7.7	5.5424	13.4916
Exp#2	Red-ripe	C3	Datterino	T0	0	9	38.484	28.106	23.376	39.7506	0.539	0.448	0.119	1.20312	4.33	7.7	5.6704	15.2035
Exp#2	Red-ripe	C3	Datterino	T0	0	9	39.112	30.25	25.23	39.8298	.	.	.	.	.	.	.	.
Exp#2	Red-ripe	C3	Datterino	T0	0	9	37.56	26.686	22.202	39.7595	.	.	.	.	.	.	.	.
Exp#2	Red-ripe	C3	Datterino	T0	0	9	40.078	30.236	26.236	40.9484	.	.	.	.	.	.	.	.
Exp#2	Red-ripe	C3	Datterino	T0	0	9	40.382	29.172	25.692	41.3706	.	.	.	.	.	.	.	.
Exp#2	Red-ripe	C3	Datterino	T0	0	9	39.472	30.208	25.632	40.3152	.	.	.	.	.	.	.	.
Exp#2	Red-ripe	C3	Datterino	T0	0	9	39.17	30.454	26.258	40.7685	.	.	.	.	.	.	.	.
Exp#2	Red-ripe	C3	Datterino	T0	0	9	40.186	29.964	25.542	40.445	.	.	.	.	.	.	.	.
Exp#2	Red-ripe	C3	Datterino	T10	5.5991	9	35.694	25.282	20.524	39.0698	0.613	0.531	0.156	1.15443	4.42	7.8	5.2608	12.2726
Exp#2	Red-ripe	C3	Datterino	T10	5.29301	9	39.346	30.404	25.616	40.1148	0.723	0.61	0.219	1.18525	4.36	7.6	5.3632	13.1249
Exp#2	Red-ripe	C3	Datterino	T10	5.80645	9	37.598	26.496	27.276	45.8311	0.709	0.605	0.21	1.1719	4.37	7.8	5.1456	8.26747
Exp#2	Red-ripe	C3	Datterino	T10	5.59296	9	37.074	28.04	23.644	40.1384	.	.	.	.	.	.	.	.
Exp#2	Red-ripe	C3	Datterino	T10	4.27005	9	37.262	26.86	21.644	38.8621	.	.	.	.	.	.	.	.
Exp#2	Red-ripe	C3	Datterino	T10	6.56716	9	39.576	30.316	24.964	39.4701	.	.	.	.	.	.	.	.
Exp#2	Red-ripe	C3	Datterino	T10	5.41949	9	39.468	28.158	23.556	39.9147	.	.	.	.	.	.	.	.
Exp#2	Red-ripe	C3	Datterino	T10	5.44946	9	39.164	29.214	24.088	39.5068	.	.	.	.	.	.	.	.
Exp#2	Red-ripe	C3	Datterino	T10	5.7672	9	38.532	29.65	25.08	40.2268	.	.	.	.	.	.	.	.
Exp#2	Red-ripe	C3	Datterino	T10	5.0516	9	39.494	29.196	24.794	40.3388	.	.	.	.	.	.	.	.
Exp#2	Red-ripe	C3	Datterino	T20	9.40649	9	35.002	23.128	18.87	39.2108	0.785	0.85	0.329	0.923529	4.46	7.7	5.2608	15.1758
Exp#2	Red-ripe	C3	Datterino	T20	7.79773	9	39.304	29.146	24.074	39.556	0.745	0.805	0.296	0.925466	4.48	7.9	4.8384	16.076
Exp#2	Red-ripe	C3	Datterino	T20	9.42928	7	36.374	25.14	20.064	38.593	0.674	0.694	0.226	0.971182	4.49	7.5	4.7488	12.8294
Exp#2	Red-ripe	C3	Datterino	T20	8.49301	9	37.69	27.266	22.202	39.155	.	.	.	.	.	.	.	.
Exp#2	Red-ripe	C3	Datterino	T20	7.09752	9	36.096	24.286	19.694	39.0393	.	.	.	.	.	.	.	.
Exp#2	Red-ripe	C3	Datterino	T20	9.35323	7	39.288	29.408	23.806	38.9904	.	.	.	.	.	.	.	.
Exp#2	Red-ripe	C3	Datterino	T20	8.07712	9	38.966	27.45	22.742	39.6413	.	.	.	.	.	.	.	.
Exp#2	Red-ripe	C3	Datterino	T20	8.24406	9	37.648	27.646	22.89	39.6237	.	.	.	.	.	.	.	.
Exp#2	Red-ripe	C3	Datterino	T20	8.35979	9	38.43	28.698	23.856	39.736	.	.	.	.	.	.	.	.
Exp#2	Red-ripe	C3	Datterino	T20	7.82184	7	39.04	28.634	24.122	40.1116	.	.	.	.	.	.	.	.
Exp#2	Red-ripe	C3	Datterino	T30	12.542	9	37.91	19.156	15.248	38.5195	0.756	1.068	0.389	0.707865	4.53	7.4	4.6464	12.106
Exp#2	Red-ripe	C3	Datterino	T30	9.82987	9	41.484	25.218	20.87	39.6106	0.632	0.933	0.294	0.677385	4.58	7.7	4.2496	10.0718
Exp#2	Red-ripe	C3	Datterino	T30	12.0099	7	39.014	21.306	16.98	38.5534	0.732	1.03	0.4	0.71068	4.54	7.3	4.1088	10.0009
Exp#2	Red-ripe	C3	Datterino	T30	10.7716	9	40.28	23.296	18.79	38.8888	.	.	.	.	.	.	.	.
Exp#2	Red-ripe	C3	Datterino	T30	9.46336	9	38.736	20.334	16.45	38.9725	.	.	.	.	.	.	.	.
Exp#2	Red-ripe	C3	Datterino	T30	11.4428	5	41.81	26.164	21.184	38.9958	.	.	.	.	.	.	.	.
Exp#2	Red-ripe	C3	Datterino	T30	10.1094	9	41.316	24.152	19.856	39.4245	.	.	.	.	.	.	.	.
Exp#2	Red-ripe	C3	Datterino	T30	10.4332	9	40.652	23.746	19.036	38.7174	.	.	.	.	.	.	.	.
Exp#2	Red-ripe	C3	Datterino	T30	10.3704	9	40.904	24.944	20.774	39.7884	.	.	.	.	.	.	.	.
Exp#2	Red-ripe	C3	Datterino	T30	10.1032	7	41.462	24.326	20.272	39.806	.	.	.	.	.	.	.	.
Exp#2	Turning	P04	Tamatticasa tundas a siccu	T0	0	9	52.352	4.578	29.154	81.0758	0.816	0.645	0.246	1.26512	4.28	3.8	3.2384	3.06519
Exp#2	Turning	P04	Tamatticasa tundas a siccu	T0	0	9	50.554	7.5	25.61	73.6771	0.859	0.5	0.206	1.718	4.34	3.8	2.944	3.1846
Exp#2	Turning	P04	Tamatticasa tundas a siccu	T0	0	9	53.376	4.432	28.464	81.1498	0.682	0.466	0.147	1.46352	4.33	3.8	2.176	2.57611
Exp#2	Turning	P04	Tamatticasa tundas a siccu	T0	0	9	50.046	4.95	23.996	78.3443	.	.	.	.	.	.	.	.
Exp#2	Turning	P04	Tamatticasa tundas a siccu	T0	0	9	50.858	5.394	28.71	79.3594	.	.	.	.	.	.	.	.
Exp#2	Turning	P04	Tamatticasa tundas a siccu	T10	6.44202	5	42.462	23.134	26.722	49.1163	0.313	0.526	0.08	0.595057	4.28	3.3	2.7648	5.30779
Exp#2	Turning	P04	Tamatticasa tundas a siccu	T10	7.19684	5	42.8	17.706	22.63	51.9599	0.48	1.163	0.263	0.412726	4.21	4	3.2768	6.13202
Exp#2	Turning	P04	Tamatticasa tundas a siccu	T10	6.36326	5	44.32	23.798	29.174	50.795	0.677	1.223	0.386	0.553557	4.18	3.9	4.0704	6.20399
Exp#2	Turning	P04	Tamatticasa tundas a siccu	T10	5.03634	5	41.716	19.128	24.096	51.5566	.	.	.	.	.	.	.	.
Exp#2	Turning	P04	Tamatticasa tundas a siccu	T10	9.23392	5	43.464	22.358	24.716	47.8676	.	.	.	.	.	.	.	.
Exp#2	Turning	P04	Tamatticasa tundas a siccu	T20	12.4195	3	38.988	23.976	22.034	42.5831	0.494	0.959	0.207	0.51512	4.15	5	3.904	6.54469
Exp#2	Turning	P04	Tamatticasa tundas a siccu	T20	17.3741	1	37.264	22.128	18.784	40.3272	0.469	1.962	0.423	0.239042	4.17	.	4.3008	6.72796
Exp#2	Turning	P04	Tamatticasa tundas a siccu	T20	12.1634	3	38.93	23.792	22.096	42.8833	0.534	1.452	0.346	0.367769	4.14	5.3	4.3008	5.66199
Exp#2	Turning	P04	Tamatticasa tundas a siccu	T20	9.19003	3	49.354	22.406	22.344	44.9206	.	.	.	.	.	.	.	.
Exp#2	Turning	P04	Tamatticasa tundas a siccu	T20	18.4355	1	38.772	26.246	20.644	38.1871	.	.	.	.	.	.	.	.
Exp#2	Turning	P04	Tamatticasa tundas a siccu	T30	18.1987	1	37.414	27.96	21.15	37.1052	0.451	1.911	0.402	0.236002	4.25	4.5	3.7248	5.48498
Exp#2	Turning	P04	Tamatticasa tundas a siccu	T30	42.4818	1	38.198	22.1	21.068	43.6305	0.379	1.078	0.19	0.351577	4.39	4	3.3152	7.35849
Exp#2	Turning	P04	Tamatticasa tundas a siccu	T30	18.2502	1	38.396	24.538	22.618	42.6684	0.394	1.367	0.249	0.288222	4.34	3.7	2.88	5.1688
Exp#2	Turning	P04	Tamatticasa tundas a siccu	T30	19.7625	1	35.826	19.134	16.224	40.2951	.	.	.	.	.	.	.	.
Exp#2	Turning	P04	Tamatticasa tundas a siccu	T30	27.7826	1	39.16	26.926	23.878	41.5666	.	.	.	.	.	.	.	.
Exp#2	Turning	P16	Tamatta kaki	T0	0	9	55.012	12.694	29.36	66.6184	0.653	0.381	0.113	1.71391	4.3	4	4.032	2.7172
Exp#2	Turning	P16	Tamatta kaki	T0	0	9	52.108	11.602	29.89	68.786	1.052	0.653	0.325	1.61103	4.27	4	4.4032	3.27945
Exp#2	Turning	P16	Tamatta kaki	T0	0	9	54.744	14.022	31.622	66.0863	0.775	0.534	0.199	1.45131	4.27	3.7	3.6224	2.97614
Exp#2	Turning	P16	Tamatta kaki	T0	0	9	51.19	12.114	29.354	67.5747	.	.	.	.	.	.	.	.
Exp#2	Turning	P16	Tamatta kaki	T0	0	9	53.004	12.638	84.978	81.5409	.	.	.	.	.	.	.	.
Exp#2	Turning	P16	Tamatta kaki	T10	2.79838	7	45.35	24.304	28.884	49.9216	0.47	0.628	0.136	0.748408	4.27	3.4	4.8128	4.82388
Exp#2	Turning	P16	Tamatta kaki	T10	2.75618	7	42.48	22.738	26.238	49.0876	0.522	0.645	0.157	0.809302	4.27	3.6	4.1216	5.32911
Exp#2	Turning	P16	Tamatta kaki	T10	2.04162	7	43.872	25.124	28.584	48.686	0.568	0.789	0.209	0.719899	4.28	3.8	4.3392	5.87966
Exp#2	Turning	P16	Tamatta kaki	T10	4.2675	1	42.582	22.996	25.34	47.7763	.	.	.	.	.	.	.	.
Exp#2	Turning	P16	Tamatta kaki	T10	2.85461	7	44.668	23.284	29.14	51.3738	.	.	.	.	.	.	.	.
Exp#2	Turning	P16	Tamatta kaki	T20	5.35105	3	43.934	24.736	28.972	49.5096	0.58	0.925	0.261	0.627027	4.57	3.4	2.9056	5.6067
Exp#2	Turning	P16	Tamatta kaki	T20	5.48208	3	41.632	23.752	25	46.4664	0.532	0.636	0.167	0.836478	4.47	3.4	2.8416	6.76963
Exp#2	Turning	P16	Tamatta kaki	T20	4.01012	5	41.288	25.31	26.568	46.3891	0.636	1.053	0.327	0.603989	4.37	3.6	3.6224	6.57787
Exp#2	Turning	P16	Tamatta kaki	T20	9.77492	1	40.368	24.822	25.232	45.4693	.	.	.	.	.	.	.	.
Exp#2	Turning	P16	Tamatta kaki	T20	5.78228	3	41.234	24.704	26.896	47.4325	.	.	.	.	.	.	.	.
Exp#2	Turning	P16	Tamatta kaki	T30	9.79661	1	42.746	23.318	26.842	49.0187	0.67	0.849	0.282	0.789164	4.41	3.9	3.0208	8.96619
Exp#2	Turning	P16	Tamatta kaki	T30	8.36951	1	40.752	24.11	25.382	46.4722	0.596	0.891	0.266	0.668911	4.82	3.5	1.9072	7.18625
Exp#2	Turning	P16	Tamatta kaki	T30	5.43307	3	42.534	23.484	26.758	48.7284	0.604	1.112	0.318	0.543165	4.37	3.9	3.2512	6.52932
Exp#2	Turning	P16	Tamatta kaki	T30	18.6834	1	38.6975	22.9875	22.065	43.827	.	.	.	.	.	.	.	.
Exp#2	Turning	P16	Tamatta kaki	T30	8.02108	1	41.306	24.886	27.35	47.7007	.	.	.	.	.	.	.	.
Exp#2	Turning	P46	Tamatta cor'e boi	T0	0	9	52.366	14.332	32.398	66.1367	0.919	0.619	0.271	1.48465	4.32	4	3.6864	2.17652
Exp#2	Turning	P46	Tamatta cor'e boi	T0	0	9	50.718	9.59	23.908	68.1432	0.823	0.704	0.248	1.16903	4.37	3.7	3.1616	2.18089
Exp#2	Turning	P46	Tamatta cor'e boi	T0	0	9	51.66	7.506	25.65	73.6889	0.991	0.679	0.306	1.4595	4.27	4	2.9952	2.19452
Exp#2	Turning	P46	Tamatta cor'e boi	T0	0	9	51.06	12.802	25.93	63.7238	.	.	.	.	.	.	.	.
Exp#2	Turning	P46	Tamatta cor'e boi	T0	0	9	51.19	15.736	26.282	59.0895	.	.	.	.	.	.	.	.
Exp#2	Turning	P46	Tamatta cor'e boi	T10	3.24477	5	44.382	22.15	22.892	45.9438	0.38	0.849	0.163	0.447585	4.3	2.9	2.3168	4.22147
Exp#2	Turning	P46	Tamatta cor'e boi	T10	3.47194	5	42.304	21.43	21.246	44.753	0.445	0.891	0.182	0.499439	4.34	3.9	2.9568	8.12281
Exp#2	Turning	P46	Tamatta cor'e boi	T10	3.27563	5	42.02	21.252	21.062	44.7427	0.498	0.819	0.199	0.608059	4.35	3.4	3.1104	6.65748
Exp#2	Turning	P46	Tamatta cor'e boi	T10	3.52343	5	42.088	22.258	23.264	46.266	.	.	.	.	.	.	.	.
Exp#2	Turning	P46	Tamatta cor'e boi	T10	2.92145	5	42.134	21.484	20.076	43.0596	.	.	.	.	.	.	.	.
Exp#2	Turning	P46	Tamatta cor'e boi	T20	5.94366	3	44.318	22.644	21.838	43.9619	0.7	1.172	0.37	0.59727	4.29	4.1	3.072	6.98244
Exp#2	Turning	P46	Tamatta cor'e boi	T20	6.08263	3	42.02	19.412	17.74	42.4232	0.69	0.9	0.28	0.766667	4.22	3.7	3.2	6.23844
Exp#2	Turning	P46	Tamatta cor'e boi	T20	5.99599	3	41.504	20.392	17.84	41.1812	0.43	1.104	0.225	0.389493	4.36	3.4	2.5984	7.52332
Exp#2	Turning	P46	Tamatta cor'e boi	T20	5.779	5	42.276	21.118	20.51	44.1632	.	.	.	.	.	.	.	.
Exp#2	Turning	P46	Tamatta cor'e boi	T20	5.47933	3	41.012	19.726	16.816	40.4469	.	.	.	.	.	.	.	.
Exp#2	Turning	P46	Tamatta cor'e boi	T30	13.0516	1	40.924	24.762	23.194	43.1273	0.483	1.469	0.317	0.328795	4.32	3.1	2.752	5.97363
Exp#2	Turning	P46	Tamatta cor'e boi	T30	11.5092	1	37.666	19.5	18.732	43.8492	0.605	1.665	0.434	0.363363	4.35	3.6	2.9056	6.79789
Exp#2	Turning	P46	Tamatta cor'e boi	T30	13.1538	1	38.222	20.5	18.17	41.5519	0.512	0.968	0.228	0.528926	4.44	3.1	2.5728	6.06557
Exp#2	Turning	P46	Tamatta cor'e boi	T30	7.76865	3	38.796	23.734	22.072	42.922	.	.	.	.	.	.	.	.
Exp#2	Turning	P46	Tamatta cor'e boi	T30	9.18849	1	39.33	21.888	19.666	41.9392	.	.	.	.	.	.	.	.
Exp#2	Turning	C1	Camone	T0	0	9	44.844	7.294	28	75.399	1.259	0.743	0.43	1.69448	4.21	4.7	5.504	3.62272
Exp#2	Turning	C1	Camone	T0	0	9	40.962	3.282	22.696	81.7717	1.213	1.032	0.635	1.17539	4.23	4.8	4.8896	3.50431
Exp#2	Turning	C1	Camone	T0	0	9	42.646	5.502	25.95	78.0292	1.1975	1.0655	0.524	1.12389	4.23	4.6	5.1456	3.0181
Exp#2	Turning	C1	Camone	T0	0	9	41.582	7.79	24.824	72.5777	.	.	.	.	.	.	.	.
Exp#2	Turning	C1	Camone	T0	0	9	39.128	8.064	22.898	70.5992	.	.	.	.	.	.	.	.
Exp#2	Turning	C1	Camone	T10	4.84138	7	39.914	22.888	24.332	46.7516	0.853	1.002	0.426	0.851297	4.23	4.9	4.1856	7.02958
Exp#2	Turning	C1	Camone	T10	13.1812	7	39.092	19.698	22.46	48.7484	0.871	0.828	0.364	1.05193	4.21	4.8	4.032	7.49322
Exp#2	Turning	C1	Camone	T10	7.91223	7	40.456	18.548	22.978	51.0893	0.815	0.764	0.323	1.06675	4.3	4.6	3.8912	6.69218
Exp#2	Turning	C1	Camone	T10	5.56558	6	38.546	24.742	18.01	36.0513	.	.	.	.	.	.	.	.
Exp#2	Turning	C1	Camone	T10	9.03479	6	36.064	16.512	18.578	48.3695	.	.	.	.	.	.	.	.
Exp#2	Turning	C1	Camone	T20	7.41496	3	38.828	23.784	22.748	43.7246	0.906	1.278	0.589	0.70892	4.24	5.3	4.7744	7.70833
Exp#2	Turning	C1	Camone	T20	18.058	3	35.42	21.918	19.868	42.1913	0.865	1.249	0.515	0.692554	4.33	4.7	4.0448	8.86621
Exp#2	Turning	C1	Camone	T20	11.3697	3	37.474	19.992	19.656	44.5145	0.802	1.078	0.41	0.74397	4.26	4.6	4.1088	11.2346
Exp#2	Turning	C1	Camone	T20	8.79928	3	37.308	24.79	21.036	40.3169	.	.	.	.	.	.	.	.
Exp#2	Turning	C1	Camone	T20	17.0842	1	36.328	16.048	17.618	47.67	.	.	.	.	.	.	.	.
Exp#2	Turning	C1	Camone	T30	10.0522	3	37.864	24.64	21.536	41.1543	0.883	1.38	0.575	0.639855	4.4	5	4.5568	11.5151
Exp#2	Turning	C1	Camone	T30	23.4213	1	36.634	22.638	18.93	39.9025	0.788	1.563	0.585	0.504159	4.5	4.7	3.4816	8.9724
Exp#2	Turning	C1	Camone	T30	15.3701	3	36.754	21.338	18.992	41.6709	0.893	1.678	0.707	0.532181	4.42	4.6	4.2112	9.13688
Exp#2	Turning	C1	Camone	T30	11.8268	3	36.958	24.904	20.22	39.0738	.	.	.	.	.	.	.	.
Exp#2	Turning	C1	Camone	T30	30.7017	1	37.064	17.26	20.226	49.524	.	.	.	.	.	.	.	.
